# Supplementary material for: Enhanced Bézier curve-based trajectory planning for high-altitude autonomous trucks
Source: PLoS One. 2025 Sep 26;20(9):e0333685. doi: 10.1371/journal.pone.0333685 (PMC12469162; doi:10.1371/journal.pone.0333685)
Supplement: S1 File — The raw data for all figures in the article. (XLSX) [file pone.0333685.s001.xlsx]

## Sheet: fig.6 and fig.8
ld	x10	x11	x12	x13	x14	y10	y11	y12	y13	y14	z10	z11	z12	z13	z14
10	0	2	4	11.5	18.9999	0	0	0	0.75	1.5	8	8	8.5	9	9.5
15	0	2	4	14	24	0	0	0	0.75	1.5	8	8	8.5	9.6	10
20	0	2	4	16.5	29	0	0	0	0.75	1.5	8	8	8.5	10	10.5
25	0	2	4	19	34	0	0	0	0.75	1.5	8	8	8.5	10.5	11
30	0	2	4	21.5	39	0	0	0	0.75	1.5	8	8	8.5	11	11.5
35	0	2	4	24	44	0	0	0	0.75	1.5	8	8	8.5	11.5	12
40	0	2	4	26.5	49	0	0	0	0.75	1.5	8	8	8.5	12	12.5

## Sheet: fig.7 and fig.9
v0	x10	x11	x12	x13	x14	y10	y11	y12	y13	y14	z10	z11	z12	z13	z14
4	0	1	2	18	34	0	0	0	0.75	1.5	4	4	8	9.6	10
6	0	1.5	3	18.5	34	0	0	0	0.75	1.5	6	6	8	10	10.5
8	0	2	4	19	34	0	0	0	0.75	1.5	8	8	8.5	10.5	11
10	0	2.5	5	19.5	34	0	0	0	0.75	1.5	10	10	10.5	11	11.5
12	0	3	6	20	34	0	0	0	0.75	1.5	12	12	11	11.5	12
14	0	3.5	7	20.5	34	0	0	0	0.75	1.5	14	14	11.5	12	12.5
16	0	4	8	21	34	0	0	0	0.75	1.5	16	16	11.5	12.5	13

## Sheet: fig.10
w21	w22	w23	x10	x11	x12	x13	x14	z10	z11	z12	z13	z14
10	1	1	0	2	4	19	34	8	8.3	11	11.9	12.3
1	1	1	0	2	4	19	34	8	8.2	10	10.8	11
1	3	3	0	2	4	19	34	8	8.1	9	9.7	10

## Sheet: fig.11
ld	x20	x21	x22	x23	x24	y20	y21	y22	y23	y24	z20	z21	z22	z23	z24
10	18.9999	29	33.9998	45	67.0014	1.5	2.50002	3	3	3	9.5	13.1	13.1	12.9	13.1
15	24	38	43.9999	54	77.3339	1.5	2.55001	3	3	3	10	13.6	13.6	13.5	13.6
20	29	46	54	65	88.3752	1.5	2.52	3	3	3	10.5	13.8	13.8	13.7	13.8
25	34	54	64	74	94.0001	1.5	2.5	3	3	3	11	14.4	14.3	14.4	14.4
30	39	63	74	84	105.818	1.5	2.52857	3	3	3	11.5	14.8	14.8	14.8	14.7
35	44	70	84	94	112.571	1.5	2.475	3	3	3	12	15.6	15.6	15.8	15.6
40	49	79	94	105	127	1.5	2.5	3	3	3	12.5	15.9	15.7	15.8	15.9

## Sheet: fig.12
v0	x20	x21	x22	x23	x24	y20	y21	y22	y23	y24	z20	z21	z22	z23	z24
4	34	55	66	76	95.091	1.5	2.48438	3	3	3	10	13.5	13.4	13.6	13.5
6	34	55	65	75	96.0001	1.5	2.51613	3	3	3	10.5	14	14.1	13.8	13.9
8	34	54	64	74	94.0001	1.5	2.5	3	3	3	11	14.4	14.3	14.4	14.4
10	34	53	63	73	92.0001	1.5	2.48276	3	3	3	11.5	15	14.9	14.8	15.1
12	34	53	62	72	93.1112	1.5	2.51786	3	3	3	12	15.5	15.3	15.4	15.6
14	34	52	61	71	91.0001	1.5	2.5	3	3	3	12.5	16	15.9	16.1	16
16	34	51	60	70	88.889	1.5	2.48077	3	3	3	13	16.5	16.4	16.4	16.5

## Sheet: fig.13
ld	v0	x10	x11	x12	x13	x14	x20	x21	x22	x23	x24	y10	y11	y12	y13	y14	y20	y21	y22	y23	y24	z10	z11	z12	z13	z14	z20	z21	z22	z23	z24
10	8	0	2	4	11.5	18.9999	18.9999	29	33.9998	45	67.0014	0	0	0	0.75	1.5	1.5	2.50002	3	3	3	8	8	8.5	9	9.5	9.5	13.1	13.1	12.9	13.1
15	8	0	2	4	14	24	24	38	43.9999	54	77.3339	0	0	0	0.75	1.5	1.5	2.55001	3	3	3	8	8	8.5	9.6	10	10	13.6	13.6	13.5	13.6
20	8	0	2	4	16.5	29	29	46	54	65	88.3752	0	0	0	0.75	1.5	1.5	2.52	3	3	3	8	8	8.5	10	10.5	10.5	13.8	13.8	13.7	13.8
25	8	0	2	4	19	34	34	54	64	74	94.0001	0	0	0	0.75	1.5	1.5	2.5	2.6	2.7	3	8	8	8.5	10.5	11	14.2	14.4	14.3	14.5	14.6
30	8	0	2	4	21.5	39	39	63	74	84	105.818	0	0	0	0.75	1.5	1.5	2.52857	3	3	3	8	8	8.5	11	11.5	11.5	14.8	14.8	14.8	14.7
35	8	0	2	4	24	44	44	70	84	94	112.571	0	0	0	0.75	1.5	1.5	2.475	3	3	3	8	8	8.5	11.5	12	12	15.6	15.6	15.8	15.6
40	8	0	2	4	26.5	49	49	79	94	105	127	0	0	0	0.75	1.5	1.5	2.5	3	3	3	8	8	8.5	12	12.5	12.5	15.9	15.7	15.8	15.9

## Sheet: fig.14
v0	ld	x10	x11	x12	x13	x14	x20	x21	x22	x23	x24	y10	y11	y12	y13	y14	y20	y21	y22	y23	y24	z10	z11	z12	z13	z14	z20	z21	z22	z23	z24
4	25	0	1	2	18	34	34	55	66	76	95.091	0	0	0	0.75	1.5	1.5	2.48438	3	3	3	4	4	8	9.6	10	10	13.5	13.4	13.6	13.5
6	25	0	1.5	3	18.5	34	34	55	65	75	96.0001	0	0	0	0.75	1.5	1.5	2.51613	3	3	3	6	6	8	10	10.5	10.5	14	14.1	13.8	13.9
8	25	0	2	4	19	34	34	54	64	74	94.0001	0	0	0	0.75	1.5	1.5	2.5	3	3	3	8	8	8.5	10.5	11	11	14.4	14.3	14.4	14.4
10	25	0	2.5	5	19.5	34	34	53	63	73	92.0001	0	0	0	0.75	1.5	1.5	2.48276	3	3	3	10	10	10.5	11	11.5	11.5	15	14.9	14.8	15.1
12	25	0	3	6	20	34	34	53	62	72	93.1112	0	0	0	0.75	1.5	1.5	2.51786	3	3	3	12	12	11	11.5	12	12	15.5	15.3	15.4	15.6
14	25	0	3.5	7	20.5	34	34	52	61	71	91.0001	0	0	0	0.75	1.5	1.5	2.5	3	3	3	14	14	11.5	12	12.5	12.5	16	15.9	16.1	16
16	25	0	4	8	21	34	34	51	60	70	88.889	0	0	0	0.75	1.5	1.5	2.48077	3	3	3	16	16	11.5	12.5	13	13	16.5	16.4	16.4	16.5
